# Supplementary material for: The Influence of the Non-Pathogenic Fusarium oxysporum Fo47 Strain on Flax Resistance to Pathogens
Source: Int J Mol Sci. 2025 May 6;26(9):4396. doi: 10.3390/ijms26094396 (PMC12072775; doi:10.3390/ijms26094396)
Supplement: Supplementary file 1 [file ijms-26-04396-s001.zip]

Archive with 1 entries (1 files):
- ijms-3591818-supplementary.pdf
